# Supplementary material for: Characterizing Gynecological Cancers with the Uncommon dMMR/MSS Phenotype in Lynch Syndrome Patients
Source: J Clin Med. 2026 Jun 26;15(13):4979. doi: 10.3390/jcm15134979 (PMC13362675; doi:10.3390/jcm15134979)
Supplement: Supplementary file 1 [file jcm-15-04979-s001.zip]

Archive with 1 entries (1 files):
- jcm-4110095-supplementary.pdf
